# Supplementary material for: Genome Studies in Amaranthus cruentus L. and A. hypochondriacus L. Based on Repeatomic and Cytogenetic Data
Source: Int J Mol Sci. 2024 Dec 18;25(24):13575. doi: 10.3390/ijms252413575 (PMC11678860; doi:10.3390/ijms252413575)
Supplement: Supplementary file 1 [file ijms-25-13575-s001.zip]

Archive with 4 entries (4 files):
- Supplementary Figures.pdf
- Supplementary file_S1.bio
- Supplementary file_S2.bio
- Supplementary file_S3.bio
